# Supplementary material for: An Untargeted Metabolomics Approach for Correlating Pulse Crop Seed Coat Polyphenol Profiles with Antioxidant Capacity and Iron Chelation Ability
Source: Molecules. 2021 Jun 23;26(13):3833. doi: 10.3390/molecules26133833 (PMC8270320; doi:10.3390/molecules26133833)
Supplement: Supplementary file 1 [file molecules-26-03833-s001.zip]

Archive with 1 entries (1 files):
- molecules-1262975-supplementary.pdf
